# Supplementary material for: Evaluating citizen science outreach: A case-study with The Peregrine Fund’s American Kestrel Partnership
Source: PLoS One. 2021 Mar 30;16(3):e0248948. doi: 10.1371/journal.pone.0248948 (PMC8009395; doi:10.1371/journal.pone.0248948)
Supplement: S2 Appendix — Data from survey responses. Free form text answers were not analyzed and are thus not included here. (CSV) [file pone.0248948.s002.csv]

id	V1	consent	Q1	Q2_1	Q2_2	Q2_3	Q2_4	Q2_5	Q3	Q4	Q5	Q5a_2	Q5a_3	Q5a_4	Q5a_5	Q6	Q7	Q7a_2	Q7a_3	Q7a_4	Q7a_5	Q7a_6	Q7a_7	Q8	Q9	Q9a	Q10	Q10a	Q11	Q12_1	Q12_2	Q12_3	Q12_4	Q12_5	Q12_6	Q12_7	Q13	Q14	Q15	Q16_1	Q16_2	Q16_3	Q16_4	Q16_5	Q16_7	Q17	Q18_1	Q18_2	Q18_3
1	R_28O5W9DrGbeCQT2	1	2																										1	1	1	1					2	3	3				1	1		5	3	4	1
2	R_211Fbbnsjkv7zc8	1	1				1		2	3	2				1	2	7							2	2	1	2	6									1	6	1		1					4	3	4	2
3	R_3JeBsSolYGuWojq	1	1	1		1	1		2	3	1					2	5							2	2	3	2	4									1	5	2		1					4	5	3	5
4	R_3qUulUiziOSCuSG	1	2																										1			1					1	6	1		1			1		1	2	1	4
5	R_cG8AMsUvYUz0Gch	1	2																										1				1				1	3	2		1					2	4	5	2
6	R_2xPr72Ria95fXXn	1	1			1	1		2	1	2				1	2	7							1	1		2	6									2	3	2						1	3	3	1	2
7	R_72sn0EmkY3YQ26l	1	1		1	1	1		2	2	1					2	1							1	1		1										1	6	1		1					1	5	5	5
8	R_1jkVTGwhmoyHndG	1	1				1		3	4	1					2	2							1	1		2	6									1	9	1				1			2	5	5	5
9	R_1mLA72mwlVymysp	1	2																										2						1		1	6	1		1					2	4	3	2
10	R_V25r2H3wHeMJmKZ	1	2																										1							1	1	6	2		1					1	4	4	4
11	R_3OdFhBq7d1kHyTP	1	2																										2							1	1	6	4		1					6	5	4	4
12	R_21nQLZaw3jtsq1b	1	2																										2						1		1	3	2		1					1	4	1	4
13	R_2q4wRaeWQKIud87	1	1	1	1	1	1		2	1	2				1	2	1							2	2	4	2	6									1	6	1					1		4	1	1	1
14	R_1C2fPFt6iuYtVex	1	2																										2						1		1	1	2		1					2	5	3	4
15	R_25NKybU2YomQkCw	1	2																										1		1						1	6	1		1					2	4	3	4
16	R_XAKMxgUujqpk3fP	1	1				1		2	2	2			1		2	7							2	2	4	2	5									1	6	2		1					3	5	1	1
17	R_2TZ9Wh4PcFqyUwL	1	2																										1					1			2	3	2					1		4	3	3	3
18	R_3hmZ6TqTBnN5txW	1	1				1		2	4	1					2	2							1	1		1										1	9	4		1					2	3	5	5
19	R_263jepTLP4nhmog	1	1		1				2	3	2	1				2	3							2	1		2	2									1	6	2		1					3	1	1	1
20	R_3r1wlQLnYSntUYU	1	2																										2		1						2	3	2		1					3	4	2	1
21	R_1pK9R3d24e5QCBM	1	2																										1							1	1	1	1		1		1	1		3	3	5	5
22	R_3P5fxNO0vFH22ar	1	2																										1		1						1	9	2				1			2	3	5	3
23	R_PHBByLNCQ7qh6oN	1	2																										2						1		1	6	2		1					3	4	1	1
24	R_3sp5zVqSyRnIXH5	1	2																										1	1	1	1	1				2	6	2		1					3	5	1	4
25	R_C2oo1ijjg5rTIEp	1	2																										2						1		1	6	2					1		2	5	1	4
26	R_2Vl79GaO3Nd0SdU	1	2																										2							1	1	5	1		1					2	5	1	5
27	R_2YsQKBmT61ipqNf	1	1		1	1	1		1	1	2	1				2	7							1	2	2	2	2									1	3	2		1					4	4	4	4
28	R_2B3QJCI0unmU1zh	1	1		1	1	1		3	1	2				1	2	7							1	2	2	2	2									1	9	1					1	1	5	4	1	4
29	R_063zYCqNkPab3Sd	1	2																										2							1	1	5	2		1					4	5	3	2
30	R_2uKWcBqYatmEG2L	1	2																										2							1	1	6	2	1	1					3	5
31	R_2dKE6xEy8gyCyJv	1	2																										1				1				1	6	1		1					1	5	4	3
32	R_3kdqJb7OWLh1iH2	1	2																										1						1		1	6	1		1					4	1	1	2
33	R_AvABKUN0mj6xqed	1	2																										2							1	1	6	2					1		1	5	1	5
34	R_2OHL75X3rjH4QJt	1	1			1			2	1	1					2	2							1	1		1										1	3	3		1					3	4	1	3
35	R_UiGlMjvm2Bk4kRH	1	2																										2							1	2	6	2		1					3	5	2	3
36	R_3J28qTUe1jINZrV	1	1	1	1	1	1	1	2	1	1					1	4							1	1		1										1	2	1						1	2	5
37	R_3nUfuIJJReh6jc6	1	1				1		3	5	1					2	3							1	1		1										1	6	4		1					6	4	1	3
38	R_3mb0yoXCIsmk1EC	1	2																										1		1						1	3	2					1		3	5	1	2
39	R_28TzohWg19aPdtY	1	2																										2	1							1	6	1		1					5	4	4	1
40	R_2sj2Li6D66EwtgZ	1	2																										2							1	1	1	1		1					1	5	1
41	R_AjkJNcgIKfPywxj	1	1	1	1	1	1	1	4	3	1					2	7							1	1		1										1	9	4		1					3	5	1	3
42	R_3rZGjNJkEehUkwm	1	1		1		1		3	4	2		1	1	1	2	7							2	2	4	2	6									1	9	1					1		6	3	1	1
43	R_3JkCmyxDkIJYuHT	1	2																										1	1	1	1	1				1	3	2		1					2	5	3	2
44	R_3GdJZsXy8IMCOaG	1	2																										2						1		1	6	2		1		1			1	2	2	3
45	R_ylmFcSxs9aJjHLb	1	2																										2							1	1	6	1		1					4	5	5	3
46	R_10HFiUJ1qc6KbnK	1	1				1		3	1	1					2	1							1	2	2	2	2									2	5	2		1					3	4	5	1
47	R_1OqNOzDS3Yr8iYu	1	2																										1		1						1	6	1		1					2	4	4	4
48	R_VI0R6Th6GGdOw5r	1	1	1	1	1	1		3	3	2				1	2	7							1	2	2	2	2									1	3	4		1					5	4	4	2
49	R_prOcQ1r1Ovo3giJ	1	2																										1			1					1	8	1		1					3	5	5	2
50	R_aYvaUFp1NGhnKrT	1	1				1		4	5	2				1	2	7							2	2	4	2	3									2	9	3						1	4	5	1	1
51	R_2v8rOo7X7YEhqu0	1	2																										1					1				1	2		1					2	5	2	2
52	R_1ISPszn8AfPjyuX	1	2																										2							1	2	6	1		1					3	2	3	4
53	R_2Epc1N5MS9DobHg	1	2																										2		1			1			2	6	1		1					2	5	3	3
54	R_2YGsXgj8Ym4mC0B	1	2																										2							1	1	2	2		1					5	3	4	2
55	R_3g02HCosx7sWHdN	1	2																										2							1	1	4	1		1					3	3	1	1
56	R_PNA1RZGJGRnuPYt	1	2																																	1	1	3	1		1					2	4	1	3
57	R_24BCVDEae9t9leD	1	2																										2						1		1	6	2		1					2	3	2	4
58	R_UubcsCQM5ZFT17z	1	2																										2						1		1	3	1		1		1			3	4	1	4
59	R_3poqTFnfNt03SLq	1	2																										2						1	1	2	3	1					1		3		5	5
60	R_NXUl5Cn7rVyiXvP	1	2																										2							1	1	6	2		1					2	4	4	2
61	R_UnjeFr30GeD9itr	1	2																										2	1	1	1	1				1	6	1		1					5	1	2	3
62	R_2ON1aEVUiUS2DUd	1	2																										1					1			1	6	1			1				1	5	5	3
63	R_1QgwVFkDJXee2qn	1	2																										1							1	1	6	2		1					1	4	5	5
64	R_1hSz5VLjBSV7kHF	1	1			1			2	2	1					1	7							1	1		1										1	9	3			1				6	4	5	4
65	R_28NUArrwv4H7uru	1	2																										2							1	1	9	4				1	1		6	4	3	2
66	R_22PM6flmUz75uC1	1	2																										2							1		9	1						1	1	5	5	5
67	R_2b192U38ZrXhZKP	1	1				1		2		2				1	2	6				1			2			2	6									1	9	1				1			1	5	5	5
68	R_2xFrMxS0gY3EPTV	1	2																										1		1	1					2	8	2		1					4	5	1	1
69	R_Xk3zBoyxR4sIav7	1	2																										2							1	1	6	2		1					4	4	1	2
70	R_2Y69Vbx9pq21b8Y	1	2																										1					1			1	2	2		1					1	5	5	3
71	R_2P8bh5ZQlWDX6IB	1	2																										1							1	1	1	2		1					6	5	1	3
72	R_1CroQVMPtIhhAHT	1	2																										1		1						2	1	2		1					2	4	3	4
73	R_3O6pPR2xbxPmhyz	1	1			1	1		2	1	2				1	2	1							1	1		2	6									1	3	4		1					1	4	1	3
74	R_2SrAX8T5Z2qw6VI	1	2																										1		1			1			1	1	1					1		3	3	2	4
75	R_WkET1vVL1WKsc6J	1	1				1		2	3	1					2	7							2	1		2	4									1	5	1		1					4	5
76	R_ebboYFMMjwCAch3	1	2																										2							1	1	9	4		1					6	3	5	5
77	R_1LnEZZglHrEaXXC	1	2																										1		1						1	6	1		1					1	4		2
78	R_3g6nUiUG0ycQHIM	1	1				1		2	2	1					2	2							1	2	2	2	2									1	6	1						1	3	4	1	2
79	R_33lFQ0wxQ5tVDWT	1	2																										1							1	1	5	1		1					3	3	4	4
80	R_3ozS1D0QF5gJ9jr	1	2																										2							1	1	5	4		1					6	5	1	3
81	R_UDrlcO2HKRH3aBX	1	2																										2							1	1	1	1		1					2	5	2	5
82	R_1o5ar8gRttSMQ93	1	2																										1					1			1	6	1						1	3	5	1	3
83	R_1kH69JvdyJF3nm5	1	1	1		1	1		2	1	1					2	2							1	2	4	1										1	1	2		1					1	2	1	3
84	R_UltfCpuk2rDD6AF	1	2																										1		1						1	2	2		1		1	1		6	5	5	5
85	R_2fLfYZUVr6cb8KB	1	1				1		3	1	2					2	6				1			2			2	6									2	1	2		1					4	5	1	1
86	R_29btrOz1kXKD6wU	1	2																										2							1	1	9	2		1					6	5	4	3
87	R_28V85JW450Fjjig	1	2																										2						1		1	3	2					1		5	5	1	2
88	R_3fNPwSYMSsC5MEU	1	1			1			2	1	2				1	2	7							1	2	4	2	6									1	5	1		1					4	3	2	2
89	R_vNu0HO0C2r3b7Ox	1	2																										1								1	6	2		1					2	3	1	4
90	R_31ygqN9P6P4978z	1	1				1	1	2	3	1					2	5							1	1		2	4									1	1	2						1	3	4	3	4
91	R_2EgaEOEwppzIJkW	1	2																										2							1	1	4	1		1					1	5	1
92	R_UF2A8ZGhxXmXukp	1	2																										1					1			1	1	1		1			1		2	4	4	4
93	R_3Ol7EpQcdJvE0VR	1	1	1					1	1	2	1				2	6				1			2			2	2									1	6	1		1					4	3	4	4
94	R_3gUEi7VQCq9CYWP	1	2																										2							1	2	4	2		1					2	5	5	2
95	R_1rpmqoMALWieQN2	1	2																										2							1	1	6	2		1					6	5	5	5
96	R_2zvxzvKU1N4fltq	1	1			1	1		2	2	1					2	3							1	1		2	2									1	2	2		1	1				2
97	R_0TEkcxdjbWUSe5j	1	2																										1					1		1	1	3	2					1		2	5	3	5
98	R_sdIZV0ojATmAAIV	1	1	1	1	1	1		2	2	1					2	5							2	2	1	2	2									1	3	2	1						3	4	1	1
99	R_2Ezug9gF1oMQmjV	1	2																										2							1	1	1	1					1		3	5	2	2
100	R_1OVVG5oA3s9O4Xs	1	2																										1							1	1	9	4		1					5	5
101	R_1gkbN0d0gNYcRTD	1	2																										1					1		1	1	6	4		1					3	5	1	2
102	R_3qfYeew8zS91yPa	1	1		1	1	1	1	1	1	2	1				2	7							1	2	2	2	2									1	1	1		1					6	1	5	3
103	R_20YXznvfBAg99uR	1	2																										2							1	1	1	2		1					2	5	3	4
104	R_1lspZgV7ao1R890	1	1	1	1	1	1		4	5	2			1		2	2							1	2	3	2	5									1	6	4					1		4	2	3	2
105	R_1hQEYryNqsR1Iyb	1	1		1	1	1		1	1	1					2	1							2	1		1										1	1	2		1					2	5	2	4
106	R_ezBcblyNENtf2iR	1	1				1		2	3	2				1	2	7							1	1		2	6									1	3	2						1	6	2	1	2
107	R_cI2pRHmnQ8DMG0V	1	1	1	1	1	1	1	3	2	2	1				2	1							2	2	2	2	2									1	6	1		1					3	5	1	3
108	R_3G6BoeBaszCtgxT	1	2																										2							1	1	6	1		1					1	3	2	4
109	R_2f7ggrZGiM9kONk	1	1		1	1	1		3	3	1					2	3							2	1		1										1	6	2					1		1	5	1	5
110	R_paDQsStG3pwY1LH	1	1	1		1			3	1	1					2	1							1	1		1										1	6	2		1					1	5	3	2
111	R_3qvZo97j1wx5SqR	1	2																										2	1			1				1	9	2		1					2	5	1	1
112	R_3D11O7uT51XyY8r	1	1	1		1	1		2	3	2			1		2	7							2	2	4	2	5									1	6	2					1		2	5	1
113	R_3HYrT7fFScXWyQK	1	2																										2		1						1	4	2		1					2	3	1	3
114	R_2Tw6sl8JLc4ynaf	1	2																										2						1		1	3	2		1					2	1	1	5
115	R_1odID4LNV4hWa72	1	2																										2							1	1	6	2		1					5	1	1	1
116	R_3FOhOHRn0f7a8Da	1	2																										2		1					1	1	6	4		1					4	5	4	3
117	R_1Ns6nq4nVtxXAGm	1	2																																	1	1	6	2		1					3	5	2	1
118	R_2co4f9lXS3Ilmxk	1	2																										2						1	1	1	6	2		1					1	5	1	5
119	R_3g7VD2zhgJuawwE	1	2																																	1	1	5	1		1					6	4	4	4
120	R_1QGcVOVte7h8wCH	1	1						3	5	1					2	7							1	2	4	2	6									1	1	1			1				2	5	5	5
121	R_1f9hQ9RRWeckjaz	1	1			1	1		2	3	1					1	2							1	1		2	6									1	4	4					1		4	3	1	3
122	R_W7rflGkkCkGW3uN	1	2																										1		1						1	6	2		1					3	2	1	3
123	R_2VfGmP0NEyaq0ih	1	2																										2						1		1	6	2		1					2	3	3	3
124	R_1kZCqpEgfQBPjja	1	1				1		2	1	1					1	1							1	1		2	2									1	9	1		1					2	4	5	5
125	R_2uQXElMG8PyKpu9	1	2																										1					1			1	5	4		1					2	5	1	4
126	R_334lyUYDmpTFOIC	1	2																										1		1	1					1	6	2		1					3	5	1	2
127	R_262oIQ8jlyBck3b	1	2																										2						1	1	1	1	1		1					1	3	2	4
128	R_2wH6sQ6Z8IIitBs	1	2																										1		1						1	6	2		1					5		1	1
129	R_2cqJHXq7Pu3JCLX	1	2																										1		1	1					2	3	2						1	3	3	2	1
130	R_2WS7934CsbpvNqb	1	2																										2							1	1	1	2						1	3	5	3	3
131	R_eeUQaBF9AwaPsyt	1	1	1		1	1		4	1	2	1				2	2							1	2	2	2	2									2	3	2		1					3	4	1	3
132	R_24uuCmTEjkHOs8E	1	2																										1		1			1			2	8	1		1				1	3	3	2	3
133	R_2a7PLz6bYhZP1Id	1	2																										2						1		1	6	1		1					1	5	5	5
134	R_3s6KSKpO6m9Ig8i	1	2																										1							1	1	6	4		1					4	2	1	1
135	R_BE3rePKjqQ6S7gB	1	1				1		3	1	1					2	7							1	1		1										1	1	4		1					1	5	4	4
136	R_8ugr7CTQ6b0ZCLv	1	2																										1	1	1	1					1	5	2		1					3	3	2	5
137	R_2w48aIW3iY1zxek	1	2																										1							1	1	5	1		1					6	2	1	1
138	R_2wc6jW2tS0aaaCY	1	2																										2							1	1	6	1		1					2	5	1	1
139	R_Dl5J5cWCslCuDg5	1	2																										2							1	1	9	3		1					2	4	3	3
140	R_2aWbQmyyBhzIgwG	1	1	1			1		2	1	2			1		2	7							2	2	4	2	6									2	8	4						1	4	1	1	1
141	R_331pwbsqwiqjZ5M	1	1			1	1		2	1	2	1				2	1							2	2	2	2	2									1	4	2		1					5
142	R_3iUaF1Oc8pF2zbF	1	1				1		2	1	2	1				2	7							1	2	4	2	2									1	5	2		1		1			3	5	2	4
143	R_8H7LnlNlcQmip4B	1	1	1	1	1	1	1	1	2	1					2	2							1	1		1										1	3	2		1					2	3	4	5
144	R_1KptrWRNh4Qw0x7	1	2																										1		1					1	1	7	1		1					2	1	1	1
145	R_b7V6qjKx5WmrHeV	1	1		1	1	1		3	4	2				1	2	4							2	1		2	4									1	6	1		1					3	1	5
146	R_22rYBLLH531oGKy	1	2																										2							1	1	6	2		1					1	4
147	R_3kIm5OR8F6UPsKu	1	2																										1		1	1	1				1	3	2						1	3	1	2	5
148	R_bDCOlkDOkJRWiBP	1	2																										1	1	1	1					1	9	1		1					2	4	3	3
149	R_3lDC6DhnfUUVr3c	1	1				1		2	1	1					1	1							1	1		1										1	6	2			1				1	5	1	5
150	R_1QmEflXyj9TMVT1	1	2																										1	1	1						2	8	1	1						5	5	4	3
151	R_1gA2aoJ7Hl1LctD	1	2																										2							1	1	6	2		1					1	5	4	5
152	R_2rSIu14DwzFhxfm	1	1			1			4	2	2	1				2	7							1	2	4	2	2									1	6	1		1					3	5	3	2
153	R_3fjh5qytj0ihbl8	1	2																										1		1						1	9	1		1					1	3	4	5
154	R_2E9THwXkjg4eF5r	1	2																										2		1						1	3	1		1					1	5	1	4
155	R_1dzCuOtzC0sQ3b2	1	2																										2		1						2	3	1		1					1	5	1	3
156	R_W2RnsGe0lrT2bol	1	1					1	3	2	1					2	7							2	1		1										1	6	1		1					6	5	1	5
157	R_ymSEBwq6wLEtIop	1	2																										1		1						2	1	2		1					5	5	1	1
158	R_3PFe0eppi2OvZDL	1	1				1	1	1	2	1					2	7							1	1		2	6									1	5	1		1					6	5
159	R_2pLw5XQvLIBgD1H	1	2																										1		1						2	7	2		1					4	4	4	2
160	R_29aCLoWvZcEYjmd	1	1				1		3	1	2			1		2	7							1	2	3	2	5									2	2	2		1					5	2	1	1
161	R_2bQ5DLqgzqdl7TR	1	2																										2			1					2	6	2		1					3	5	3	5
162	R_s80LvR4osehpV7P	1	2																										1	1		1					1	4	1				1			2	3	1	2
163	R_3QYoF5UFpYGsRYV	1	2																										2							1	2	3	2		1					1	4	1	4
164	R_1Ng1lUOwGUleW3f	1	1	1		1	1		3	1	1					2	7							2	1		1										2	4	1						1	6	3	1	1
165	R_3oRc8N7YQY2ZQ0u	1	2																										1					1			2	9	2					1		4	5	1	4
166	R_12QI42imGS3BKct	1	2																										1							1	2	3	2	1						6	1	5	2
167	R_Z45Ptq7MfOkTLDr	1	2																										2							1	1	5	1	1						2	5	1	5
168	R_2b1wJ35Tkb5YZKe	1	1				1		2	1	2	1				2	1							1	2	4	2	2									1	6	2		1					2	4		4
169	R_3qapsxdNcnj6hQy	1	2																										1		1						1	4	2		1					1	4	1	3
170	R_3PZgCQZK7n58jSZ	1	2																										1					1			1	6	2		1					1	3	1	4
171	R_WkZleEUrpeZqdBD	1	1				1		2	1	1					2	1							2	1		1										1	3	2					1		2	1	1	3
172	R_3lYSxacF2PufvjB	1	2																										2							1	1	9	4						1	6	3		4
173	R_31Mjl6Gi5mofi6o	1	1	1					1	5	1					2	3							1	1		1										1	3	2			1				1	3	3	3
174	R_2VBVoX1ikrx1wbu	1	2																										2							1	1	3	1		1					5	5	1	1
175	R_yt4ADUcpnqWI6oF	1	1				1		2	2	2	1				2	6				1			2			2	6									1	1	2						1	4	1	1	1
176	R_3EseTnLdC2FqWy2	1	2																										1		1						2	6	2		1					3	5	2	2
177	R_31oYTzgl2H6ug9E	1	2																										2						1		1	3	1		1					6	5	2	5
178	R_3dGImboviAA8vmZ	1	2																										2							1	1	6	2		1					4	1	2	1
179	R_1l5bGoXcRsgrExM	1	2																										2							1	1	5	4						1	6	3
180	R_3e21DBNzSsQxRJY	1	2																										1	1		1					1	5	1		1					3	5	3	2
181	R_1i9ERvHHxRyb1Ki	1	2																										1		1	1	1				2	5	1		1					3	3	4	5
182	R_1HkoAFRScCjNYdZ	1	1						1	1	2	1				2	6			1				2			2	4									1	3	1		1					4	5	1	4
183	R_3OcSjmflplh3Tno	1	1	1	1	1	1		4	4	1					2	1							1	2	4	1										1	5	4			1				2	4	1	2
184	R_vAZJjmJG6XmjuF3	1	1				1		3	1	1					2	1							1	2	4	2	6									1	6	1		1					6	4	2	4
185	R_tRqkX1Qvajsu1wt	1	2																										2	1	1	1	1				1	6	1		1					5	4	5	4
186	R_3oGAmDeWiVLcFdC	1	2																										1		1	1		1			1	1	1			1				2	3	1	4
187	R_2V9gsbZCjrkyeom	1	2																										2		1						2	3	1		1					5	4	2	1
188	R_cZRvS74jT6ksk5L	1	2																										2							1	1	9	4		1					2	4	1	1
189	R_3KBENWr5t8dHN1O	1	2																										2					1		1	1	6	1		1	1				4	1	2	5
190	R_3equrZF28C30U83	1	2																										2							1	1	6	1		1				1	6	4	4	5
191	R_2PdHg3rs69J87dh	1	2																										1
192	R_3p9CWJtRhvIRQme	1	1		1		1		2	1	1						2							2	1		1										1	6	1					1		2	5	2	2
193	R_2q8KXoLtd9jvqXb	1	2																										2						1		1	6	1						1	1	4	1	2
194	R_1eUVX65IVQBqtYU	1	2																										1		1						1	6	1		1			1		1	5	4	5
195	R_1jelFsLuTZoo9q3	1	2																										2						1	1	1	5	1		1					4	4	2	2
196	R_u4FvDGqmaTSAtgt	1	2																										2	1							2	1	2		1					3	1	4	4
197	R_3dKx07gOvFOsBcV	1	2																										1							1	1	9	3	1		1		1		6	2	1	1
198	R_28H6m5PNAgxN51a	1	1			1	1		4	1	1					2	7							2	2	4	2	4									1	3	2		1					3	5	3	4
199	R_2OMtGo7xa5lv7k2	1	2																										2							1	1	5	1	1						1	3	1	1
200	R_1hLN1h6QYoLtVnU	1	2																										2							1	1	3	2		1					1	5
201	R_3J4Pt6creplhtCZ	1	1						2	1							2							1	1		2	6									1	6	1			1				4	3	3	1
202	R_2v8IfBp5gPyDbE4	1	2																										1			1					1	3	2		1					2	3	1	5
203	R_1C9IUG0lBwfOxhK	1	2																										2						1		2	3	2		1					5	5	2	1
204	R_2xPLjBU1oKv87HQ	1	2																										1					1			1	6	1		1					2	4	3	2
205	R_Ain46JUSCjEI83T	1	2																										1							1	2	8	2						1	1	4	4	2
206	R_1d6UXRLZ8AnsF92	1	1				1		2	1	1					2	1							1	1		1										1	6	2	1						6	4	3	1
207	R_3qCewZG0uaVqWWt	1	2																										2							1	1	6	1		1					1	5	4	5
208	R_PUMDVDA9MHExUZj	1	2																										2							1	2	6	1		1					3	4	2	2
209	R_3luKTTZKFPUul5w	1	2																										2							1	1	9	1	1	1					5
210	R_Q67ohQLPKy7O0YF	1	2																										2		1						1	3	2		1					2	3	1	3
211	R_1HkmKrypq4DheGs	1	2																										1					1		1	1	9	4		1					6	3	3	3
212	R_1hFk4u069tbzFmb	1	2																										1		1						1	6	1				1			2	5	5	3
213	R_3NEZ2kdI9ZAiHRu	1	2																										2							1	1	8	1		1					1	5	2	3
214	R_2TueyVGTp57EkmS	1	2																										2							1	1	9	4		1					4	5		4
215	R_2QxLqYJAeVGh5HI	1	2																										2		1		1				1	5	1			1				3	5	1	2
216	R_6t9CY23sy8deTvj	1	1	1	1	1	1	1	1	1	1					2	7							2	1		1										1	9	2						1	6	1	1	5
217	R_2QRrKmoQikvl7ZF	1	2																										2		1		1				2	1	2		1					3	5	3	3
218	R_stWWDA4AE68o317	1	1		1		1		2	4	2				1	2	2							2	1		2	3									2	5	1		1					3	2	1	1
219	R_2wsrC5n1Z33G5Kd	1	2																										2	1	1						1	6	2		1					4	4	1	3
220	R_2R7YiMjfY8vPT96	1	1	1		1	1		2	1	2	1				2	7							1	2	4	2	2									1	9	2		1					2	4	5	1
221	R_1llVomzWqvJC9NG	1	2																										2				1				1	6	2		1					2	2	4	3
222	R_1IHsnKYcnguuVUv	1	2																										1	1	1	1	1	1	1	1	1	3	4		1				1	5	2	4	1
223	R_3Mhz1EB25qEK5S3	1	2																										2		1	1				1	1	5	2		1					3	5	1	2
224	R_2Pi1hpChWdlZgHb	1	2																										2			1					1	3	2		1					1	5	2	5
225	R_bEENTHrO20Q6uhH	1	2																										1							1	1	6	4		1					1	5	2	5
226	R_XRMdU06qMsDE9Hj	1	2																										2		1	1					1	6	2		1					3	3	4	3
227	R_308IDVBbpuZ2iRr	1	2																										1		1						1	6	2		1					2	3	1	3
228	R_SVlbh0eVZjcCQvf	1	1				1		2	3	2				1	2	3							1	1		2	6									1	6	1		1					2	5	1	1
229	R_3ix7V0IB4bxfB5j	1	2																										2		1	1					2	3	2		1					6	2	1	4
230	R_1MSuUlwX0NyO7pT	1	2																										1	1							2	3	2		1					2	4	1	2
231	R_1psbwKvHqpBl4kS	1	1				1		4	2	1					2	1							2	1		2	4									2	3	2		1					4	5	1	3
232	R_1ri5CfNwF6fOsOp	1	1	1	1	1	1		2	1	1					2	2							2	1		1										1	4	2					1		4	3	2	2
233	R_3hfOY2sxWY0zxwQ	1	2																										1							1	1	9	2		1					3	5	4	1
234	R_OqeKnLRoevPonVn	1	2																										1								1	9	4		1					3	5	1	4
235	R_1rxepxQKZfQC6Ya	1	2																										1			1	1				1	6	2				1			4	5	1	1
236	R_79ZcYNL0ZwH4ZDr	1	1	1	1	1	1	1	2	1	1					2	2							1	1		1										1	6	2	1	1			1		2	4	2	4
237	R_294B39FRxysizmm	1	1	1	1	1	1	1	3	1	1					2	7							2	1		1										1	3	2		1					6	5	1	3
238	R_2rUbkGSyVDtPHt9	1	2																										2		1	1	1				2	3	2		1					4	4	4	4
239	R_2vYXzO7HnrXw3pS	1	1					1	2	4	1					2	3							2	2	2	1										1	2	2		1					6	3	1	1
240	R_beB90ZPJ9fdSNPP	1	2																										2							1	1	9	1		1					1	5	3	3
241	R_3EuJ6SszkVtBjqL	1	2																										2						1		1	1	1		1					2	4	1	2
242	R_3PSwhAB8jOOOdnX	1	2																										2							1	1	9	4		1					2	5
243	R_4ZVamFxabuX6URr	1	1				1		2	1	2				1	1	2							1	2	2	2	6									2	9	2			1				4	4	2	3
244	R_1gkKbXgWXxFHou1	1	2																										2		1					1	1	6	1		1						5	3	4
245	R_3PBqlvfxhnqmFQL	1	2																										2							1	1	8	2				1			2	1	1	1
246	R_1JJ9xfxfY6uTz29	1	2																										1							1	2	6	2		1					3	1	3
247	R_9Fai2JJim5xLsuB	1	1		1	1	1		3	1	1					2	7							2	1		2	6									1	6	4		1					2	4	1	2
248	R_2VKmRs95OErYJoo	1	2																										2							1	1	6	1		1			1	1	6		4	5
249	R_3suEvX7pc3NJ6QK	1	2																										2						1	1		4	1		1		1	1		6	4	5	1
250	R_28LPf7uKIUoydTY	1	1				1		4	5	1					2	3							1	1		1										1	3	3			1				2	5	3	2
251	R_33222qAwodwjq3n	1	1	1					2	1	2				1	2	1							1	2	1	2	2									1	3	1		1					3	5	2	5
252	R_3oHfPLRJmfA7Lpn	1	1	1		1	1		2	1	2	1				2	7							2	1		1										1	6	2						1	2	2	1	2
253	R_3Hk0UZEmSIrmztR	1	2																										1					1		1		9	4				1			3	5	5	3
254	R_1KxqwBKyyrKaEIW	1	2																										2							1	1	6	1		1					2	4	3	4
255	R_1eFaSyyxcLtTT4q	1	2																										1					1			1	6	1				1			4	3	4	3
256	R_2PcgBUW5uJgpLfb	1	1		1	1	1		3	5	2				1	2	7							1	1		2	6									2	9	4		1					3	4	4	3
257	R_2tDwBMpiq2KHFIm	1	1		1				3	4	1					2	2							1	1		1										1	9	2	1						4	1	2	3
258	R_vrHIqbTnrLbxKiR	1	2																										2						1		1	3	2		1					2	5	1	3
259	R_2aPiutXniX6vxps	1	1				1		2	1	2				1	2	7							2	2	4	2	6									2	9	4		1					4
260	R_OpVCaH3ytuSy7L3	1	2																										2							1	2	3	2						1	1	1	2	2
261	R_1nNheiQr3l8O0Ua	1	2																										2		1						1	6	1	1						1	5	2	5
262	R_3foXXToo0o9IV8d	1	2																										2						1		1	6	1		1					3	5	5	4
263	R_1inA31okl4M8wyU	1	1		1	1	1		2	1	1					2	7							2	2	4	1										1	5	2		1					2	5	1	3
264	R_1pGAGaqaW37ZJQ5	1	2																										2							1	1	3	1		1					4	5	3	3
265	R_2aPid7nkXjurXB9	1	1			1			2	1	1					2	7							1	2	4	1										1	1	1				1			4	3	4	2
266	R_3g61274OdMv2AGt	1	1	1	1	1	1	1	2	2	1					1	1							1	1		1										1	9	4					1		6	4	4	4
267	R_3HZxAYAxWmcGfLL	1	1		1	1	1		2	3	2				1	2	7							1	2	4	2	5									1	6	4		1					5	5	5	3
268	R_3DbtY6I2nxMedpj	1	1	1	1	1	1		2	2	1					2	7							1	1		1										1	3	2	1						4	3	4	1
269	R_dg6p2mGKfNhG6fT	1	1				1		2	2	1					2	4							1	1		2	6									1	6	2			1				2	5	4	3
270	R_1GVy2Fua8JQEn1f	1	2																										1							1	1	3	1		1					2	4	5	3
271	R_BRqmfCxHLYg6F8J	1	1				1	1	2	5	1					2	2							1	1		1										1	9	4		1					6	2	4	4
272	R_ANaIRl2itjzEb9D	1	2																										1					1			1	6	1			1				1	5	5	4
273	R_2rwSx8LfrAc3C4h	1	2																										1							1	1	9	1		1					2	5	4	3
274	R_25tELwpkXZkItBY	1	1		1				4	3	1					2	2							2	1		1										1	6	1		1					1	5	1	3
275	R_2SIv6EQkSs0KUNL	1	2																										1							1	1	5	1						1	3	5		2
276	R_3ezy9C4ZJ2LPOIb	1	2																										2							1	1	1	1		1					3	5	4	4
277	R_2qCLjl9gnj3EQCo	1	1	1	1	1	1	1	2	1	2				1	2	3							1	1		1										1	6	1		1					2	5	5	5
278	R_cVkdIcE1Loy6cgh	1	1				1		2	1	1					2	4							1	2	4	2	6									1	5	1		1					6	4	1	1
279	R_shDLWw4nsUCwZXP	1	2																										2							1	2		2					1		1	4	2	4
280	R_3Rg9i4Ego6mO7gC	1	2																										1							1	1	1	4					1		2	3	4	1
281	R_3kI0BEIeOH7AO4Y	1	1		1	1	1		2	2	1					2	7							1	1		1										1	3	2		1					6	5	1	3
282	R_u2K0FYP6cTDyo1P	1	2																										1							1	2	9	2		1			1	1	5	5	1	2
283	R_2SidvlSssvwMQ6c	1	2																										1		1						1	6	2		1					1	5	2	4
284	R_9H25rmTsx4gNIPf	1	2																										1					1			1	1	2				1			4	4	4	4
285	R_3lFXZPlZ5ghzHbc	1	2																										1		1			1			1	9	2		1					1	5	5	5
286	R_2WU1gu4Wm5FcRqz	1	1		1				2	1	1					2	2							2	2	1	1										1	5	2					1		6	5	1	1
287	R_1M01tN8H3vtcmYv	1	2																										1		1	1	1				1	5	2		1					3	4	2	3
288	R_2qrWH2ZVhpzksVM	1	2																										2							1	1	9	4						1	2	4	2	1
289	R_1DROjRDhzJbFcWf	1	1				1		2	3	2				1	2	2							1	1		1										1	1	3	1		1				1	4	1	4
290	R_2U4RPAC8UjUN9qG	1	1				1	1	2	4	2				1	2	2							1	1		1										1	9	2			1				2	4	3	4
291	R_3GDqrXFtMKoQhSO	1	1	1		1	1		1	1	2				1	2	4							1	2	2	2	2									1	5	1		1		1			4	2	5	1
292	R_el1BxSTS4PmpNXb	1	2																										2							1	1	6	1		1					3	5	1	1
293	R_cVhbMUv2imCnLhf	1	2																										1							1	2	3	3			1				5	5	1	1
294	R_1mwONCHRZNvFYFc	1	1		1	1	1	1	2	1	1					1	7							1			1										1	6	2		1	1				2	5	1	3
295	R_08x5LmiqqpJFe4V	1	1				1	1	1	1	2			1		2	1							1	2	2	2	5									1	6	2		1					5	5	5	1
296	R_28ApkxjeONo5OBv	1	2																										1	1		1		1			1	4	1		1					4	5	2	2
297	R_22MuEBIJjIT43Mb	1	1				1		2	1	2	1				2	7							2	2	4	2	4									1	2	2		1					3	1	1	1
298	R_3OoJA3YHGFQ4pHX	1	2																										1					1		1	1	4	2		1					3	5	1	2
299	R_8x1t95KTVksD1v3	1	2																										2	1	1	1	1				2	8	2		1					2	4	1	2
300	R_6PAOO2ncyjeytNf	1	2																										1					1			1	1	3					1		4	4	4	3
301	R_1r7wjJstxouepEV	1	1		1	1	1	1	2	1	2	1				2	1							1	2	2	2	2									1	6	4		1					6	5	1	4
302	R_2fGWm14uUY5JVOB	1	2																										2		1						2	6	2					1		4	4	3	3
303	R_22FhYiBGggKrp6x	1	2																										2							1	1	3	2		1					3	5	1	1
304	R_eQY2Nvksqn9JFIZ	1	1	1	1	1	1	1	2	1	1					2	1							1	1		1										1	3	1		1					1	5	4	3
305	R_3qWnOCpSaS1KB8J	1	1		1			1	2	3	1					2	5							1	2	2	2	5									2	3	2			1				6	3	1	2
306	R_10TKy3o7o8pjVi7	1	1	1		1		1	2	3	2				1	2	5							1	2	1	2	4									1	6	3			1				3	3	2	3
307	R_2bTcpT8xbGpx7w8	1	1		1		1		2	4	2		1	1		2	1							2	2	2	2	3									1	3	2					1		6	4	4	3
308	R_2rZurZX7sAa8dug	1	1	1		1	1		2	1	1					2	7							1	1		1										1	4	1		1					6	4	5	2
309	R_Z8Xsvu2pE6BZI65	1	2																										2		1	1					1	1	1		1					1	4	1	2
310	R_29mjeCRX09T4XYv	1	2																										2		1	1					1	5	1		1					2	5	2	1
311	R_3nuCQ4Xbumf3526	1	1				1		3	5	2				1	2	2							2	2	4	2	4									1	9	2	1						6	3	1	1
312	R_uypLJqeTmxXUE7L	1	2																										1		1						2	6	2				1			3	5	5	2
313	R_2dtM0jjC603PMpr	1	1		1	1	1		2	1	2				1	2	7							1	1		2	5									1	6	2		1					2	5	4	3
314	R_6YFIS0YZ2FnzLi1	1	1		1		1	1	3	3	1					2	7							1	1		1										1	6	4	1					1	4	5	2	2
315	R_3rYhuKST0FINWfN	1	1	1		1	1		2	2	2	1			1	2	7							1	2	2	2	2									2	6	1		1					2	4	3	2
316	R_2qpxy8BGMO0NvqG	1	2																										1					1			1	9	4		1					1	5
317	R_3IaxrK2PVKwp0BS	1	1			1			3	2	1					2	4							1	1		1										2	3	1					1		3	3	2	5
318	R_1PTzDLwHEFI6rVh	1	2																										2							1	1	6	3		1					1	5	1	1
319	R_Zz8EJfo5NhUwP9T	1	1	1	1	1	1		2	1	1					2	2							1	1		1										1	6	1					1		2	2	3	3
320	R_1ltsAKv8XdALKAB	1	1		1	1	1		2	1	1					2	3							2	1		1										1	6	1			1				4	5	2	1
321	R_1cUgddDUodMBrD4	1	1		1	1	1		2	1	2	1				2	1							2	2	2	2	2									2	6	4		1					6	4	1	4
322	R_1n7vQ4fY4erpJ5F	1	1		1	1	1		2	1	2	1				2	1							1	1		2	2									1	6	2		1					4	4	3	3
323	R_2trha49b4ceGWok	1	2																										1					1			1	6	1		1					2	5	5	3
324	R_cuAcg2tTf7Xg0jD	1	2																										2							1	2	5	1		1					2	2	2	2
325	R_74h8P1FGI5NQcq5	1	1		1		1		2	4	1					2	3							2	1		1										1	3	2		1					3	5	3	2
326	R_1gMSxj47YdStNtg	1	2																																	1	1	4	3		1					3	4	1	1
327	R_1l4eAjCVzHZDvKi	1	2																										2		1						1	8	2		1					4	4	2	3
328	R_10u7UqDmTANI3Z5	1	2																										2		1						2	1	1						1	1	4	2	4
329	R_2ZEwULUCZjytiw2	1	1				1		4	5	2				1	2	5							2	2	4	2	6									2	5	2				1			4	1	1	1
330	R_2UcuLxBEJmsxJ2B	1	1				1		2	3	1					1	3							1	1		1										1	6	1			1				3	5
331	R_2Tz5O1KZAarQM2X	1	2																										1		1	1					1	6	1		1					3	5
332	R_2RWccb4q7qTPJwk	1	1				1		2	1	2	1				2	1							1	1		2	6									1	1	2	1						3	4	4	3
333	R_2wnJQscM7zeUewK	1	2																										1		1						1	3	2		1					1	5	3	4
334	R_305FsolVsNgDXAJ	1	2																										2							1	2	5	2		1					4	5	2	1
335	R_0TcXlpWS07UDcQx	1	1	1	1	1	1		2	1	1					2	1							1	2	4	2	6									2	3	1					1		5	3	2	2
336	R_2q1ywTvEGcZsg76	1	2																										2							1	2	9	4	1						6
337	R_2t3gLeotGHCWDtL	1	2																										1					1			1	1	2					1		3	4	2	3
338	R_2OZHMXT1dxUE56t	1	2																										2							1	1	9	1		1					1	3	4	4
339	R_PtVcqA7u71zf5Rf	1	1				1		2	3	2			1	1	2	5							2	2	4	2	4									1	1	2						1	3	3	5	4
340	R_1C7NN9YbxqcUVl3	1	1			1			2	2	2	1				2	4							2	2	2	2	2									1	4	1		1					5	2	3	3
341	R_3oWJBc0VrzmVbIE	1	2																										1			1					1	6	2						1	2	1	2	3
342	R_Rrds49Ao1go41Md	1	1				1		1	1	2	1				2	1							1	2	2	2	2									2	1	3		1					5	5	1	1
343	R_YPOizUuG2w2gJuV	1	1				1		3	5	1					2	7							2	1		1										1	9	4			1				2	5	1	3
344	R_3QFpT9crZyMhukI	1	2																										1		1						1	3	2		1					2	5	5	3
345	R_1jjpgpVdk3znZx3	1	1		1	1	1		2	3	1					2	7							1	2	2	2	5									1	6	1	1						4	5	3	2
346	R_1NesyhsKPnHwwj4	1	1	1	1	1	1	1	2	1	1					2	1							2	1		2	6									1	3	2		1					4	5	1	3
347	R_2pSvqth1WMl6aVc	1	2																										1	1		1					1	6	1		1					3	4	4	5
348	R_24NP7ERBcbbXK46	1	1			1	1		2	1	2	1				2	1							1	2	2	2	2									2	3	1		1					3	4	3	2
349	R_25XB0LaICewhP51	1	2																										1					1			1	3	1						1	2	4	4	3
350	R_2zUQO84Q4btUVWL	1	2																										2	1		1					1	6	1		1					3	4	2	2
351	R_2Y56YVFaiEuDS9B	1	2																										2						1		1	5	1		1					2	4	3	2
352	R_30uXkPdftOHOxtW	1	2																										1			1	1				1	6	1					1		2	5	3	3
353	R_3n7NQjG2zSZIMTZ	1	2																										1		1						2	3	1		1					1	4	4	2
354	R_2sdvJUpwkWOWZfp	1	2																										1		1			1		1	1	5	2		1		1			4	5	3	1
355	R_2q497IoUtFTsXJs	1	1	1	1	1	1	1	2	2	1					2	1							2	1		1										1	3	2					1		3	4	2	2
356	R_R9qfJ9nghU3nkSR	1	2																										1		1	1					1	6	2					1		6	4	3	4
357	R_2X0sSzXiGvlQoRE	1	1					1	3	5	1					1	7							2	1		1										1	9	4			1				2	4	1	2
358	R_2ClH3HVh5VjyHmw	1	1				1		3	5	2				1	2	3							1	1		2	6									1	6	4		1					2	4	3	2
359	R_3KTtP3E4U3KK6up	1	2																										2		1	1					1	6	2		1					2	5	1	2
360	R_22SsO8pvytRuw8b	1	2																										2							1	1	9	2	1	1	1				2	5
361	R_1DT2tduRJt0K8Hp	1	1	1	1	1	1		2	1	1					2	2							1	2	1	1										2	3	2		1			1		2	4	5	4
362	R_3GEfuTFVUQlTvdO	1	1				1		3	5	1					2	5							1	1		2	4									1	3	1					1		3	5
363	R_2zpieItQsp5P412	1	2																										2							1	1	9	1		1					2	3	4	3
364	R_1LCsLKzLQFFWbBf	1	1		1				4	5	2			1	1	2	3							2	1		2	6									1	3	4			1				3	5	2	1
365	R_1lozzpV31789l4N	1	2																										2							1	2	5	1					1		3	3	3	3
366	R_1OH0oE2eDGMz9Iv	1	1		1	1	1		2	3	2				1	2	1							1	1		2	6									1	9	2		1					3	3	5	3
367	R_28XHEClYLe0NeOc	1	2																										1		1	1					1	2	2						1	4	1	3	1
368	R_88NofFhbH1DVt4t	1	1		1			1	3	4	1					2	1							1	1		1										1	6	2		1	1		1		3	4	3	4
369	R_3erXZVqfMJ8gxEu	1	2																										2							1	1	9	4		1					6	4	1	2
370	R_2yr8tbWyxtg3pzn	1	1	1	1	1	1		2	2	2	1				2	1							2	1		2	2									1	3	1		1					3	2	1	5
371	R_3Vpv45yh3Lr0wfv	1	2																										2				1				2		2		1					3	3	3	3
372	R_3QElR6G1Bc13fDQ	1	2																										1		1	1	1				2	6	2		1					3	5	5	3
373	R_3EbZLa2SNaG8Iex	1	2																										2								1	6	2		1					3	4	1	1
374	R_1Q0C2pWsqyOX8sK	1	2																										1							1	1	5	1		1					3	4	2	2
375	R_1mgRXTFDlj20YUq	1	2																										2							1	1	9	4		1					3	1	3	2
376	R_Q3R8TVvExu8z9Kx	1	1				1		1	5	2	1				2	7							1	1		1										1	6	3						1	3	2	4	5
377	R_1reONUNXfmMeBDJ	1	2																										2							1	1	1	1		1					1	5	5
378	R_Tn3LrekGzIZ8Dkd	1	2																										2							1	1	9	2					1		2	4	4	4
379	R_1o5ZM6tMpYkbq3L	1	2																										2							1	1	9	4		1					3	5	2	2
380	R_2eWoXcrYPjYU8Ab	1	2																										1							1	1	6	4						1	1	3	1	3
381	R_3M3RLShpCV7Kwl7	1	2																										2							1	1	6	2						1	2	3	4	3
382	R_3m446REsTnhRIaN	1	1	1	1	1	1	1	3	1	1					2	5							1	1		2	6									1	6	1		1					3	4	5	2
383	R_1FLkVsKNhl4AP71	1	2																										1		1	1				1	1	9	2						1	6	4	2	2
384	R_3PXYiuyoF5L9CMd	1	2																										2	1							1	6	1		1					1	5	1	3
385	R_riIrt8TFBdJyg93	1	2																										1					1			1	5	4		1	1				6	5	4	4
386	R_2VyAlBqAdkGkbGq	1	1				1		2	3	2	1				2	7							2	2	1	2	2									1	9	3						1	4	2	4	2
387	R_pfQjyO1pNrd8gpj	1	2																										2							1	1	6	2		1					3
388	R_ypWOFUdWKRtRvs5	1	2																										1	1	1	1					1	6	1		1					2	4	1	1
389	R_2dWMyS4CRYWjz3c	1	2																										2							1	1	6	1	1						3	3	3	2
390	R_3RgPogguPG5RuGZ	1	1				1		2	2	1					2	4							1	2	2	2	2									1	6	1	1	1					3	2	1	2
391	R_2TEQQmzTR7uvsdv	1	1	1		1	1	1	2	1	2	1				2	7							1	2	2	2	2									1	1	2		1				1	2	3	3	3
392	R_DLWfnK8RldivcVb	1	1	1		1	1		2	1	2				1	2	7							1	2	2	2										1	6	4		1					6	2	2	2
393	R_2cpGFxdu9TnRay9	1	2																										2		1						1	9	2		1					2	4	4	1
394	R_3QPEOElTgkWbvyX	1	2																										2							1	1	6	2		1					3	4	5	2
395	R_3niuslPhIWOSFlH	1	2																										2							1	1	9	2	1	1					3	5	1	1
396	R_1JXGH8LK76zYhch	1	2																										1		1					1	1	6	4		1					3	4	4	2
397	R_2aWXWGc2S5IJCJG	1	2																										1							1	2	3	2		1					4	4	4	3
398	R_1JFlA1xAbCySCMD	1	2																										1		1			1			1	6	4			1		1		2	5	5	5
399	R_115ChsNSwAAetjv	1	2																										1					1			1	6	1		1					2	1	4	4
400	R_pv2UHSB32ev4NPz	1	1				1		3	4	1					2	2							1	1		1										1	5	4		1					2	5	5	5
401	R_3HZWKfKepsUt6gZ	1	2																										2							1	2	3	2						1	3	2	1	1
402	R_29hNIlh58T1GOYM	1	1					1	2	3	2				1	1	2							2	2	2	2	6									1	5	2			1				4	4	1	1
403	R_1MNjtniVMSa1GCv	1	2																										2							1	1	6	1		1					4	5	3	4
404	R_3khubQgQNy2A0Mm	1	1					1	2	1	1					2	7							2	1		1										1	7	2					1		3	5	1	5
405	R_1o5Yoh1Eufb2fpZ	1	1	1	1	1			2		2	1			1	2	1							2	2	4	2	6									1	3	2					1		5	1	1	1
406	R_3O3cjEyHGaiczjg	1	2																										2								1	6	2		1					5
407	R_8vjLJ8XCdHLBNol	1	2																										1		1	1	1				2	3	2		1					6	2	1	5
408	R_4I4hQd3uW8EDPA5	1	2																										1		1						1	5	2		1					4	1	4	2
409	R_3fkh1WzDmuHGqdl	1	1	1	1	1	1	1	1	3	1					2	1							2	1		1										1	1	3		1					2	5	1	4
410	R_1S6Oor9mKMqKSEp	1	1				1		2	2	2	1				2	7							1	1		2	6									1	6	1		1					4	3	4	2
411	R_1exEVv27LzynAuD	1	2																										1							1	1	6	1		1					1	5	1	5
412	R_sheNVtShZyBSO1H	1	1			1	1		1	1	2	1			1	2	1							1	2	2	2	6									2	5	1		1					1	3	2	3
413	R_1jVe3ln9TCdwEXp	1	1		1				2	1	1					1	3							2	1		1										1	2	1			1				3	1	1	1
414	R_07ogS5BTbtPnZWV	1	2																										1		1						1	5	1		1					1	4	1	2
415	R_0ufpM9JDfn61tBL	1	2																										1		1	1		1			2	3	1		1					1	5	5	2
416	R_78LtMCFZRDu4FNL	1	1	1		1	1	1	3	1	2				1	1	1							1	1		2	6									1	4	2		1					5	5	4	1
417	R_2Pb6v2rFSS56YUx	1	1			1			4	2	1					2	2							2	2	1	2	2									2	6	2		1					5	5	2	1
418	R_268ZJSRb6DUmztZ	1	2																										1							1	1	7	1		1					1	4	4	3
419	R_0DH6Yl5gFfur4sh	1	2																										2							1	1	6	2		1					6	3	3	3
420	R_1FS8eoWTHx6BhcX	1	1		1	1	1	1	2	3	1					2	1							1	1		1										1	6	2			1		1		2	5	3	4
421	R_sG1DCFa66h0ZvTb	1	1	1		1	1		2	1	2	1			1	2	7							1	2	2	2	2									1	5	2		1					6	4	4	2
422	R_xb9HALIYvgI98B3	1	1			1	1		4	1	2			1	1	2	7							1	2	3	2	5									1	9	2		1					2	5	5	5
423	R_1kH8YQOH9AYQkvx	1	1				1		2	3	1					2	2							1	1		1										1	2	1		1					2	4	4	3
424	R_3n1SnRtQuGurcOH	1	2																										1							1	1	5	1		1					3	2	5	1
425	R_3pbbsV0WX5bwoX3	1	1				1		2	1	2	1				2	3							2	2	1	2	2									2	6	2					1		5	4	1	1
426	R_2zIQZXQeJpzksb5	1	2																										1							1	1	3	4		1					2	5	2	1
427	R_eam41dA8MvPO36h	1	2																										2							1	1	6	1		1					1	4	3	3
428	R_1oumq46drfcDMhX	1	2																										1							1	1	6	1		1					2	5	5	3
429	R_3GkdZZWUcb8pC5J	1	1		1		1	1	2	3	1					1	2							1	1		1										1	5	4					1		2	4	2	3
430	R_2CJIMb5Db4a5dqM	1	2																										1		1						1	6	2		1					2	4	4	4
431	R_1JVd6RF8jYXOwAD	1	1	1	1		1		3	5	2				1	2	3							1	1		2	6									1	5	4		1					2	5	1	3
432	R_3CVpnWDZF4miG6f	1	1		1				2	1	2				1	2	7							1	1		2	6									1	1	2		1					4	3	3	2
433	R_Q0wtp698BMHqbsZ	1	1			1	1	1	2	3	2				1	1	7							2	2	4	2	6										2	1		1	1				5	5	3	4
434	R_cBbFSlPo7Dh6uBz	1	2																										1					1		1	1	9	2		1					2	4	5	4
435	R_2c57HckkYY3ParT	1	1	1	1	1	1	1	2	3	2	1				2	4							2	1		2	2									1	6	1		1					2	4	1	3
436	R_2CNwO7QLhx4DEJl	1	2																										2							1	1	6	2		1					2	5	2	4
437	R_1C3cxh89HDNAmx8	1	1			1	1		2	3	2				1	2	5							2	2	1	2	5									1	4	1		1					3	4	1	4
438	R_beLt9qeZCtwIEUx	1	2																										2							1	1	1	1		1					2	5	4	5
439	R_3rVwWT2HZNtB0uX	1	1				1		2	1	1					2	5							1	2	2	2	2									1	5	2	1						2	4	2	4
440	R_ehev14nHcI88IP7	1	2																										1							1	1	6	4		1					6	5	2	3
441	R_ub8JUSnFuy1Fy9j	1	2																										1							1	1	6	2		1					6	4	1	3
442	R_3mf3thlBDBjOLws	1	2																										2	1			1	1			2	8	2		1					5		4	4
443	R_2PgQoACBXe4SBUf	1	1				1		2	5	2			1		2	2							1	1		2	5									1	9	1	1						4	2	1	2
444	R_3n8jtGXyICpdzct	1	2																										1							1	2	7	1		1					4	4	1	1
445	R_30elhwbtFHNUwJc	1	1	1	1	1	1	1	2	1	1					1	1							1	1		2	6									2	5	1			1				5	2	5	4
446	R_STbziu90FlPmPCN	1	2																										2							1	1	9	4		1					3	5	2	3
447	R_1OpdDz9KgqdAxUX	1	2																										1	1	1	1					2	6	1		1					2	5	1	1
448	R_1f8lzxlyuYNp4qY	1	1				1		2	3	1					2	3							1	2	4	1										1	6	1		1		1			2	3	3	2
449	R_OEbwBQtBK5qHudb	1	1	1	1				1	3	1					2	2							1	1		1										1	6	2					1		2	5	1	2
450	R_eFKFqg6bT3rv56N	1	1		1		1	1	2	3	2			1		2	3							1	2	1	2	5									1	6	4		1					4	5	2	1
451	R_1IyGOgGtbM64Fam	1	2																										1		1	1					1	6	2		1					2	5	3	3
452	R_3k85Oi2HzBBEGvm	1	2
453	R_1DRXgYTdz7FeGBk	1	2																										1		1	1					2	8	1		1					2	4	1	3
454	R_sXBc9byoZB0afIt	1	2																										2							1	2	3	2		1					3	5	1	5
455	R_pQXn82xwCtexIop	1	2																										1							1	1	6	4						1	1	5
456	R_1OqNE9PfgrkWJ4U	1	2																										1							1	1	1	4						1	6	1	1	4
457	R_27HIGh9jJt1q0O9	1	1			1	1		3	2	2				1	2	7							2	2	1	2	4									1	6	3		1					4	3	1	1
458	R_3lDeAXMRrT4gMpj	1	1	1	1		1	1	2	3	1					2	3							1	2	1	1										1	7	2		1					3	5	2	2
459	R_9MG4ZJsVC6AtXfH	1	2																										2		1						1	1	2					1		3	4	3	2
460	R_2YLO2DCzXG22gFS	1	1		1		1	1	2	3	1					2	1							1	1		1										1	9	4		1					2	5	3	3
461	R_2aqyfFvZqxAJ0Vw	1	1				1		1	4	1					2	2							2	1		1										1	1	2		1					3	5	1	5
462	R_3HTGjTaqqhn202f	1	1	1	1	1	1	1	3	4	1					1	1							1	1		1										1	6	4			1				2	5	4	3
463	R_1PemfHEt4ib0ZKq	1	2																										1		1	1					1	6	1		1					2	2	4	3
464	R_1hyFEw74gKBk1pw	1	1	1		1	1		2	1	1					2	1							1	2	2	2	4									2	6	2		1					3	3	1	1
465	R_2VQKexXnVqBBnvV	1	1			1	1		1	1	1					1	1							1	1		1										1	6	2			1		1		6	1	4	2
466	R_1UnzZ7YnhnEMVvb	1	1					1	4	4	1					2	1							2	1		1										2	4	3		1					3	5	2	1
467	R_39Hou6iUDQkMjFn	1	2																										2							1	1	2	2		1					1	5	1	5
468	R_325tflSkiJaYVg8	1	1			1	1	1	2	2	1					1	1							1	1		2	6									1	6	2			1				6	2	2	1
469	R_2Pjuw2rolizlNmL	1	2																										2							1	1	6	2		1					1	5	1	3
470	R_Z9qEE1xSAgP2QdX	1	2																										1							1	1	6	4		1					2	5	1	2
471	R_2bK6QFGnetJPRnj	1	2																										1		1			1			2		2		1					3	4	4	2
472	R_3G2msmojV21DSk9	1	1				1		2	1	1					2	4							1	1		2	6									1	6	2		1					4	4	5	3
473	R_3kjKZfQdRs7HAVW	1	2																										2							1	1	6	1		1		1			2	4	4	4
474	R_2zI4YxzbGovFOwI	1	2																										1					1			1	6	1					1		2	3	5	4
475	R_3CBqASnu9rBrOSE	1	1		1	1	1		2	2	2			1		2	4							2	2	4	2	5									1		4			1				4	1	1	1
476	R_3Jr8gw76Vn6995m	1	2																										1		1						1	3	1		1					5	5	3	3
477	R_2VOwtxPhqE1IhWy	1	2																										1		1	1				1	1	6	4		1					2	5	3	2
478	R_30eN5RLnn9HQyBp	1	1	1	1	1	1		2	1	1					2	3							1	1		1										2	6	1			1				2	5	3	3
479	R_12Ds9r9VMcowhQx	1	2																										1					1			1	6	1		1					2	5	4	4
480	R_3lFENacTbpofX6T	1	1	1	1	1	1	1	3	1	1					2	4							1	1		2	6									1	5	4		1					3	5	1	1
481	R_3NO34cGTgqcfE2Y	1	2																										2							1	1	6	1		1					3	5	4	1
482	R_7Wg8vfDcQq25buF	1	2																										2								2	8	2		1					6	1	5	4
483	R_1KwdY1qkhtmlVbQ	1	2																										1					1			1	4	1		1					2	5	5	4
484	R_3PLcBUBJ6Gj4ciV	1	1				1		2	1	2				1	2	7							2	2	4	2	6									2	3	2		1					4	5	5	5
485	R_3Dng58ohB9nqIBH	1	1		1	1	1		2	4	2				1	2	2							1	2	4	2	6									1	2	2		1			1		3
486	R_1eKl7nPX3yonPpt	1	2																										1					1		1	1	1	2		1					3	5	4	4
487	R_2V7RwEOZZ3MGPUh	1	2																										1		1						1	3	1		1					3	5	4	3
488	R_1OkPitRY7FlfmAu	1	1	1					1	1	2	1				2	7							2	1		2	6									2	4	2	1						5	4	3	1
489	R_3irvGGOWoCeT4Ma	1	2																										2							1	2	4	4				1			6
490	R_2dQmpfzdEV6UBJI	1	2																										2		1						2	3	1		1					2	4	3	3
491	R_3rOqhUHyzAAbi6S	1	2																										2								1	1	1		1					1	4	5	4
492	R_V3WxqnLThWp0BQl	1	1				1		4	1	2	1				2	7							1	1		2	6									1	9	1		1					6	5	3
493	R_2U3dGpg5mv3hLY5	1	2																										1			1					1	6	2					1		2	5	5	4
494	R_1Lef4t9vgYkfIWh	1	2																										2		1	1	1				2	3	2		1					5	4	2	1
495	R_232GBn38ixYHv92	1	2																										2								1	6	1		1		1			1	4	4	4
496	R_2zBh41CBdgPfHEJ	1	2																										1							1	1	6	1		1					2	5	3	3
497	R_bsgtSvH4gEpTSHT	1	2																										1				1				1	6	1	1						1	4	1	3
498	R_1H0PSsDYg47klGg	1	2																										2								1	2	1		1					1	3	4	4
499	R_2uOJGV93UvItwPH	1	2																										1					1			1	6	2				1		1	3	3	4	3
500	R_2TADu1Kz7Noid5A	1	2																										1	1	1	1					1	4	1		1					3	3	4	4
501	R_2Pn7HWQGrSiSQtd	1	1			1	1		4	1	2	1				2	7							2	2	4	2	2									2	6	2						1	5	5	5	2
502	R_1M0Pg2KII2Xryb5	1	2																										2							1	1	3	2		1					6	5	1	2
503	R_1nW4KvJK81bGygU	1	2																										1							1	2		1		1					5	1	1	1
504	R_xcjehVWS8WQJGBr	1	2																										1		1						1	6	2		1					5	3	3	3
505	R_3iIk9a7e87lykP7	1	2																										1		1	1					1	6	2		1					3	4	1	4
506	R_24cIfBfioysQ4HX	1	2																										2							1	1	1	1		1					1	4	1	3
507	R_1GwzSqCplO4Xxeo	1	1		1	1	1		1	1	2			1	1	1	7							2	2	2	2	5									2	3	2	1						5	4	3	2
508	R_26lqorxqxCxQctl	1	1	1					2	1	1					2	3							2	1		2	3									2	8	2					1		4	3	2	2
509	R_2xzPq0r3wbuem4F	1	1				1		2	1	1					2	3							2	1		1										1	6	1					1		3	3	4	2
510	R_2YKCTD91gTRixf7	1	2																										1	1	1						1	5	1		1					2	5	4	3
511	R_80xcFMPxZHOAPh7	1	1			1	1		3	3	2	1				2	1							2	2	1	2	2									2	2	1		1					5	3	1	3
512	R_VR827Jh92jdEAvf	1	1				1		2	1	2				1	1	1							1	2	1	2	6									1	1	1		1					4	5	1
513	R_1pMfHXqRPhQwhSf	1	2																										1		1	1				1	1	6	1		1		1			2	5	4	3
514	R_3FJnsnuIaY2dsRs	1	2																										2		1					1	1	9	2		1				1	6	3	3	2
515	R_2dhxwrUsjKl7ez5	1	2																										1		1						2	6	1	1						5	1	5	3
516	R_24o2PgIgh73gKla	1	1				1		1	1	2				1	2	7							2	2	1	2	6									1	6	1		1					3	5	1	2
517	R_bJU9RY8inNM2OVH	1	1		1	1	1	1	2	2	1					2	7							1	2	4	1										2	1	2		1					3	1	2	1
518	R_2az7pvkFtKNhCHR	1	2																										1							1	1	3	2		1					2	4	3	2
519	R_1fZBwAO4OjYJ3UL	1
520	R_2wKWBnFfg7oNKh6	1	1	1	1		1		2	2	2	1				2	4							1	2	1	2	2									1	1	1		1					5	3	4	3
521	R_2AYEKhLLZSJqnaV	1	1		1		1		1	4	1					2	1							1	1		1										1	4	3					1		2	5	3	4
522	R_3MG8jGkQGvpxRmJ	1	1					1	2	1	1					2	5							1	2	2	2	6									1	6	2					1		4	5	5	5
523	R_24i0G6kjumbHFUJ	1	2																										1							1	1	1	4		1					1	5	5	5
524	R_3HisvDJXYV1yyS5	1	2																										2							1	1	5	1		1					6	3	1	3
525	R_DzUNX3aa0OrR3ep	1	2																										1					1			1	1	1						1	1	5	5	5
526	R_3O0a06MPgtOyv3l	1	2																										1							1	1	9	2			1				3	4	1	2
527	R_333vuxqyYSCaQTb	1	1	1					2	4	1					2	7							1	1		2	6									1	3	2					1		4	5	2	4
528	R_31TbsgwB2g2iTHa	1	1	1	1		1		2	1	1					1	5							1	1		2	6									1	6	1			1				4	5	1	2
529	R_2fv3DSe6zoMLlME	1	2																										2					1			1	6	1		1					2	5	4	4
530	R_2Xbd17MhTRFD0Ee	1	2																										1							1	1	7	4		1					3	5	1	1
531	R_879dC5YHVg3zpNT	1	2																										1	1	1	1				1	2	9	2		1					5	3	3	1
532	R_1mpVuDsQQwLwGsR	1	1			1	1		1	1	2	1				2	6		1		1			1			2	2									1	9	1		1					5	5
533	R_DBqu20aVy1snK6Z	1	1	1	1	1	1	1	2	4	1					2	3							1	1		1										1	6	2		1	1				4	4	1	3
534	R_3nHoGZ5AEd3fXtw	1	2																										1		1					1	1	6	2		1					6	4		4
535	R_SH4YBTu9MQBm0Mh	1	2																										1	1		1	1				1	1	2		1					3	1	4	2
536	R_25B29e1W14wF3WT	1	2																										2							1	1	6	2		1					3	5	1	2
537	R_unbFCv54m5bQGjv	1	2																										1		1	1					1	6	1						1	3	2	4	2
538	R_3q8RWUdjFlfxmKG	1	1	1	1	1	1		4	3	2				1	2	3							1	2	4	2	6									1	6	4				1			5	4	4	4
539	R_2CPVmfMHBqA7q00	1	2																										2		1	1					1	3	2		1					6	1	5	4
540	R_3sbLcxb4XdngZZ5	1	1				1		4	1	2				1	2	7							2	2	4	2	4									2	9	2			1				4	3	1	1
541	R_1kOABMn8yH6GsFN	1	1		1				1	2	1					2	1							1	1		1										1	6	1		1					4	2	4	2
542	R_2VvZPECE1cqrKka	1	2																										1					1			1	5	1		1					2	5	3	4
543	R_1IE5UkLxpFdJnhI	1	1			1	1	1	2	1	2				1	2	4							1	2	2	2	6									1	9	2		1					4	5	1	3
544	R_rrUsu1X8q5lJH3z	1	1				1		2	1	1					2	4							2	1		1										1	4	2		1					4	5	1	1
545	R_29oU7ryhP0Nd3Ka	1	1			1	1	1	2	5	2				1	2	5							1	1		2	6									1	4	2		1					3	4	1	2
[truncated: 20 more columns]
